# Supplementary material for: The role of nucleobase interactions in RNA structure and dynamics
Source: Nucleic Acids Res. 2014 Oct 29;42(21):13306–14. doi: 10.1093/nar/gku972 (PMC4245972; doi:10.1093/nar/gku972)
Supplement: SUPPLEMENTARY DATA [file supp_gku972_nar-02117-r-2014-File002.zip]

Archive with 3 entries (2 files):
- supporting/
- supporting/SD11.txt
- supporting/supporting.pdf
