# Supplementary material for: The role of nucleobase interactions in RNA structure and dynamics
Source: Nucleic Acids Res. 2014 Oct 29;42(21):13306–14. doi: 10.1093/nar/gku972 (PMC4245972; doi:10.1093/nar/gku972)
Supplement: SUPPLEMENTARY DATA [file supp_gku972_nar-02117-r-2014-File002.zip › supporting/SD11.txt]

###### CLOOP.results ######
##################### TRUE POSITIVE ####################
 3V2F 0.000 0.000    2680_C  2681_C  2682_U  2683_C  2684_U *   2725_A  2727_G * 
 4IOA 0.127 0.280    2659_C  2660_C  2661_G  2662_C  2663_U *   2705_A  2707_G * 
 4JRC 0.146 0.230      29_C    30_C    31_U    32_C    33_U *     73_A    75_G * 
 2QBG 0.151 0.380    2680_U  2681_C  2682_A  2683_C  2684_U *   2725_A  2727_A * 
 1KOG 0.153 0.375      96_C    97_C    98_A    99_C   100_U *     74_A    76_G * 
 3U5F 0.162 0.373    1617_U  1618_C  1619_C  1620_C  1621_U *   1157_A  1160_A * 
 1S72 0.189 0.395    2717_C  2718_C  2719_A  2720_C  2721_U *   2761_A  2763_G * 
 4BPP 0.191 0.398    1589_U  1590_C  1591_C  1592_C  1593_U *   1130_A  1132_A * 
 3V2F 0.240 0.612    1319_G  1320_C  1321_A  1322_A  1323_U *   1331_A  1333_C * 
 1S72 0.240 0.677    1425_G  1426_C  1427_A  1428_C  1429_U *   1437_A  1439_C * 
 2QBG 0.258 0.655     864_G   865_C   866_A   867_C   868_U *    909_A   912_C * 
 2QBG 0.260 0.526    1319_C  1320_C  1321_A  1322_A  1323_C *   1331_G  1333_G * 
 4MGN 0.295 0.274      29_C    30_C    31_U    32_C    33_U *     73_A    75_G * 
 4IOA 0.333 0.800     877_G   878_C   879_A   880_C   881_U *    921_A   924_C * 
 3V2F 0.335 0.790     864_G   865_C   866_A   867_C   868_U *    909_A   912_C * 
 4IOA 0.364 0.829    1332_G  1333_G  1334_A  1335_A  1336_G *   1344_C  1346_C * 
 1FJG 0.397 0.927     371_G   372_C   373_A   374_A   375_U *    389_A   390_C * 
 2AW7 0.423 0.852     371_A   372_C   373_A   374_A   375_U *    389_A   390_U * 
##################### FALSE NEGATIVE ####################
 3U5H 0.399  ----     999_G  1000_C  1002_A  1003_A  1004_U *   1046_A  1049_C * 
 4A1B 0.417  ----    1025_G  1026_C  1028_A  1029_A  1030_U *   1072_A  1075_C * 
 4A1C 0.562  ----      52_U    53_U    54_A    55_A    56_G *     26_C    27_A * 
 1FJG 0.927  ----    1128_C  1129_C  1130_A  1131_G  1132_C *   1142_G  1143_G * 
###################### FALSE POSITIVE ###################
 1FJG  ---- 0.944    1379_G  1380_U  1382_C  1383_C  1384_C *    933_G   935_A *  NOFLANK
 1MJI  ---- 0.959      33_G    34_A    35_C    36_C    37_C *     48_U    49_C *  NOFLANK
 1S72  ---- 0.936     958_G   959_C   961_A   962_C   963_C *   1005_A  1008_C *  NOFLANK
 2AW7  ---- 0.902      69_G    70_U    71_A    72_A    73_C *     97_G    98_A *  NOFLANK
 2AW7  ---- 0.870    1144_G  1145_A  1146_A  1147_C  1148_U *   1127_G  1128_C *  
 2AW7  ---- 0.964    1379_G  1380_U  1381_U  1382_C  1383_C *    935_A   936_C *  NOFLANK
 2QBG  ---- 0.939      55_U    56_G    57_A    58_A    59_A *     28_C    29_A *  NOFLANK
 3IWN  ---- 0.980      50_U    51_A    52_A    53_A    54_C *     71_G    73_A *  
 3U5F  ---- 0.591     443_C   444_C   445_A   446_A   447_U *    460_A   461_G *  
 3U5F  ---- 0.954    1376_C  1377_U  1378_U  1379_C  1380_U *   1348_A  1349_G *  
 3U5H  ---- 0.937     998_A   999_G  1002_A  1003_A  1004_U *   1046_A  1049_C *  NOFLANK
 3U5H  ---- 0.681    1501_U  1502_C  1503_A  1504_A  1505_C *   1513_G  1515_A *  
 3U5H  ---- 0.850      31_U    32_U    33_U    34_C    35_C *     45_A    46_A *  NOFLANK
 3U5H  ---- 0.711      53_U    54_U    55_A    56_A    57_G *     26_C    27_A *  
 4A1B  ---- 0.939    1024_A  1025_G  1028_A  1029_A  1030_U *   1072_A  1075_C *  NOFLANK
 4A1B  ---- 0.765    3036_U  3037_A  3038_A  3039_U  3040_U *   3080_A  3083_A *  
 4A1C  ---- 0.972      31_G    32_A    34_C    35_C    36_C *     45_U    46_C *  NOFLANK
 4BPP  ---- 0.693     435_C   436_C   437_A   438_A   439_U *    452_A   453_G *  
 4IOA  ---- 0.963      57_U    58_G    59_A    60_A    61_A *     30_C    31_A *  NOFLANK
# TP: 18 FP: 8 FN 4 TRESHOLD: 1.0


###### DSHEAR.results ######
##################### TRUE POSITIVE ####################
 1SAQ 0.000 0.000     111_C   112_G   113_A   114_G *    103_C   104_G   105_A   106_G * 
 1SA9 0.105 0.239     111_C   112_G   113_A   114_G *    103_C   104_G   105_A   106_G * 
 3V2F 0.118 0.214    2364_C  2365_G  2366_A  2367_G *   2350_C  2351_G  2352_A  2353_G * 
 2QBG 0.132 0.254    2364_C  2365_G  2366_A  2367_G *   2350_C  2351_G  2352_A  2353_G * 
 4IOA 0.143 0.294    2343_C  2344_G  2345_A  2346_G *   2329_C  2330_G  2331_A  2332_G * 
 3D0U 0.170 0.275      67_C    68_G    69_A    70_G *     16_C    17_G    18_A    19_G * 
 4BPP 0.176 0.294    1682_U  1683_A  1684_A  1685_A *   1640_U  1641_G  1642_A  1643_A * 
 4BPP 0.226 0.346    1625_U  1626_A  1627_A  1628_C *   1697_G  1698_G  1699_A  1700_A * 
 3U5F 0.228 0.346    1729_C  1730_A  1731_A  1732_A *   1669_U  1670_G  1671_A  1672_G * 
 4A1B 0.237 0.529     162_C   163_A   164_A   165_C *    254_G   255_G   256_A   257_G * 
 2QBG 0.241 0.448     536_G   537_G   538_A   539_G *    554_U   555_G   556_A   557_C * 
 4BPP 0.242 0.291      37_U    38_A    39_A    40_A *    458_U   459_G   461_C   462_A * 
 4A1B 0.251 0.531    2993_C  2994_G  2995_A  2996_C *   3128_G  3129_G  3131_A  3133_G * 
 3U5H 0.259 0.495    3004_C  3005_A  3006_A  3007_U *   3139_A  3140_G  3141_A  3144_G * 
 1FJG 0.280 0.407    1481_U  1482_G  1483_A  1484_C *   1416_G  1417_G  1418_A  1419_G * 
 3U5F 0.283 0.535     186_C   187_G   188_A   189_C *    196_G   197_A   198_A   199_G * 
 4IOA 0.288 0.542    1530_U  1531_C  1532_A  1533_G *   1491_C  1492_A  1493_A  1494_G * 
 4A1B 0.288 0.496     138_C   139_A   140_A   141_C *    125_G   126_A   127_A   128_G * 
 3U5F 0.360 0.447    1653_C  1654_G  1655_A  1656_U *   1744_A  1745_G  1746_A  1747_G * 
 1S72 0.362 0.442    2873_C  2874_G  2875_A  2876_G *   2881_C  2882_G  2883_A  2884_G * 
 4A1B 0.370 0.498    3316_C  3317_G  3318_A  3319_U *   3300_A  3301_G  3302_A  3303_G * 
 3DIR 0.437 0.511      70_C    71_G    72_A    73_G *     19_C    20_G    21_A    22_G * 
 2AW7 0.464 0.543    1481_U  1482_G  1483_A  1484_C *   1416_G  1417_G  1418_A  1419_G * 
##################### FALSE NEGATIVE ####################
 3U5H 0.533  ----    3360_C  3361_G  3362_A  3363_U *   3342_A  3343_G  3344_A  3345_G * 
 2IL9 0.714  ----    6058_A  6059_A  6060_U  6061_A *   6018_U  6019_A  6020_U  6021_U * 
 2O3V 0.873  ----       7_C     8_G     9_C    10_U *     38_A    39_A    41_A    42_G * 
###################### FALSE POSITIVE ###################
 1GID  ---- 0.555     205_U   206_A   207_A   208_C *    112_G   113_A   114_A   115_A *  
 1S72  ---- 0.568    2515_C  2516_G  2517_A  2518_C *   2502_C  2503_A  2504_A  2505_G *  NOFLANK
 1SA9  ---- 0.354     211_C   212_G   213_A   214_G *    203_C   204_G   205_A   206_G *  
 1SAQ  ---- 0.315     203_C   204_G   205_A   206_G *    211_C   212_G   213_A   214_G *  
 2AW7  ---- 0.439    1273_C  1274_A  1275_A  1276_G *   1259_C  1260_G  1261_A  1262_C *  NOFLANK
 2QBG  ---- 0.524    2480_C  2481_G  2482_A  2483_C *   2467_C  2468_A  2469_A  2470_G *  NOFLANK
 2QBZ  ---- 0.470     153_U   154_A   156_A   157_G *     28_U    29_G    30_A    31_G *  
 3U5F  ---- 0.531      38_C    39_A    40_A    41_A *    466_U   467_G   469_C   470_A *  NOFLANK
 4A1B  ---- 0.519    2837_C  2838_G  2839_A  2840_C *   2824_C  2825_A  2826_A  2827_G *  NOFLANK
 4FAW  ---- 0.597     190_C   191_A   192_A   193_A *    172_U   173_G   174_A   175_G *  
# TP: 23 FP: 5 FN 3 TRESHOLD: 0.6


###### GNRA.results ######
###############  TRUE POSITIVE ##################
 4A1B 0.000 0.000     381_U   382_G   383_A   384_A   385_A   386_A
 3U5H 0.088 0.212     382_U   383_G   384_A   385_A   386_A   387_A
 1RLG 0.106 0.193       9_C    10_G    11_A    12_A    13_A    14_G
 1HMH 0.110 0.209     104_C    21_G    22_A    23_A    24_A   114_G
 3NVI 0.126 0.190       9_C    10_G    11_A    12_A    13_A    14_G
 3UCZ 0.128 0.258      31_C    32_G    33_A    34_A    35_A    36_G
 3IWN 0.128 0.280      21_C    22_G    23_A    24_A    25_A    26_G
 1S72 0.129 0.351     804_C   805_G   806_A   807_A   808_A   809_G
 1S72 0.131 0.210    2248_C  2249_G  2250_G  2251_G  2252_A  2253_G
 4ENB 0.134 0.255      28_U    29_G    30_A    31_A    32_A    33_A
 2OIU 0.135 0.301      10_C    11_G    12_A    13_A    14_A    15_G
 3V2F 0.138 0.278    1806_C  1807_G  1808_U  1809_A  1810_A  1811_G
 1G1X 0.141 0.397     590_C   591_G   592_A   593_A   594_A   649_G
 3AM1 0.141 0.174      45_C    46_G    47_A    48_G    49_A    50_G
 4GMA 0.141 0.270     119_C   120_G   121_A   122_A   123_A   124_G
 4LCK 0.144 0.329      71_C    72_G    73_A    74_A    75_A    76_G
 3U5H 0.147 0.279    3025_C  3026_G  3027_A  3028_G  3029_A  3030_G
 4JF2 0.148 0.308       8_C     9_G    10_A    11_A    12_A    13_G
 2OIU 0.148 0.301      10_C    11_G    12_A    13_A    14_A    15_G
 3DVZ 0.149 0.242    2658_C  2659_G  2660_A  2661_G  2662_A  2663_G
 3V2F 0.149 0.360    2658_C  2659_G  2660_A  2661_G  2662_A  2663_G
 1KH6 0.150 0.253      28_C    29_G    30_A    31_A    32_A    33_G
 2EZ6 0.150 0.299      11_C    12_G    13_C    14_A    15_A    16_G
 2OIU 0.156 0.229      59_C    60_G    61_A    62_A    63_A    64_G
 1FJG 0.156 0.199     379_C   380_G   381_C   382_A   383_A   384_G
 1S72 0.157 0.350    2695_C  2696_G  2697_A  2698_G  2699_A  2700_G
 1FJG 0.159 0.242     897_C   898_G   899_C   900_A   901_A   902_G
 1Q96 0.159 0.197      13_U    14_G    15_A    16_G    17_A    18_A
 4FRG 0.160 0.290      46_C    47_G    48_A    49_A    50_A    51_G
 1S72 0.163 0.239      89_C    90_G    91_C    92_G    93_A    94_G
 3GX5 0.164 0.331      49_A    50_G    51_A    52_A    53_A    54_U
 4IOA 0.164 0.324    2637_C  2638_G  2639_A  2640_G  2641_A  2642_G
 1FJG 0.166 0.229    1165_C  1166_G  1167_A  1168_A  1169_A  1171_G
 2AW7 0.168 0.279     186_C   187_G   188_C   189_A   190_A   191_G
 1MZP 0.170 0.350      25_C    26_G    27_C    28_A    29_A    30_G
 3U5F 0.171 0.259    1121_C  1122_G  1123_C  1124_A  1125_A  1126_G
 4A1B 0.172 0.347    3014_C  3015_G  3016_A  3017_G  3018_A  3019_G
 2EZ6 0.172 0.299      11_C    12_G    13_C    14_A    15_A    16_G
 2OIU 0.172 0.274      28_C    29_G    30_A    31_A    32_A    33_G
 4K50 0.173 0.278     587_U   588_G   589_A   590_A   591_A   592_G
 3V2F 0.174 0.191    2374_C  2375_G  2376_A  2377_A  2378_A  2379_G
 3U5H 0.177 0.270     599_C   600_G   601_U   602_A   603_A   604_G
 4A1B 0.179 0.287    2733_C  2734_G  2735_A  2736_A  2737_A  2738_G
 3V2F 0.182 0.264     487_C   488_G   489_G   491_G   492_A   493_G
 4K50 0.184 0.278     587_U   588_G   589_A   590_A   591_A   592_G
 2PXV 0.184 0.303     153_C   154_G   155_A   156_A   157_A   158_G
 2AW7 0.186 0.382     862_C   863_U   864_A   865_A   866_C   867_G
 1UN6 0.190 0.453      82_G    83_G    84_A    85_A    86_A    94_C
 3KTW 0.197 0.345     209_C   210_G   211_G   212_A   213_A   214_G
 1LNG 0.199 0.343     208_C   209_G   210_G   211_A   212_A   213_G
 4BW0 0.199 0.306       9_C    10_G    11_A    12_A    13_A    14_G
 4BPP 0.200 0.299    1094_C  1095_G  1096_C  1097_A  1098_A  1099_G
 2QBG 0.201 0.365    2658_C  2659_G  2660_A  2661_G  2662_A  2663_G
 4B5R 0.204 0.384      49_A    50_G    51_A    52_A    53_A    54_U
 1KXK 0.207 0.334      33_U    34_G    35_A    36_A    37_A    38_G
 3Q1Q 0.207 0.453     135_G   136_G   137_A   138_A   139_A   140_C
 4BPP 0.207 0.498    1056_A  1057_G  1058_A  1059_A  1060_A  1061_U
 4FNJ 0.208 0.319      16_U    17_G    18_A    19_A    20_A    21_G
 4K27 0.210 0.379      26_U    27_G    28_A    29_A    30_A    31_G
 4AOB 0.211 0.435      49_A    50_A    51_A    52_A    53_A    54_U
 1S72 0.213 0.276    1862_C  1863_G  1864_C  1865_A  1866_A  1867_G
 4B5R 0.213 0.433      73_G    74_G    75_A    76_A    77_A    78_C
 3U5F 0.214 0.388    1084_A  1085_G  1086_A  1087_A  1088_A  1089_U
 4AOB 0.215 0.461      73_G    74_G    75_A    76_A    77_A    78_C
 3SUX 0.220 0.299      65_C    66_G    67_A    68_A    69_A    70_G
 2QBG 0.221 0.279    2374_C  2375_G  2376_A  2377_A  2378_A  2379_G
 3V7E 0.222 0.441     305_G   306_G   307_A   308_A   309_A   310_C
 3P22 0.225 0.330      17_C    18_G    19_A    20_A    21_A    22_G
 3D0U 0.225 0.353     142_C   143_G   144_A   145_A   146_A   147_G
 2QBZ 0.225 0.434      68_C    69_C    70_A    71_A    72_A    73_G
 2AW7 0.225 0.349     296_U   297_G   298_A   299_G   300_A   301_G
 1S72 0.226 0.444    1054_G  1055_G  1056_U  1057_A  1058_A  1060_C
 4A1B 0.226 0.362     757_C   758_G   759_C   760_A   761_A   762_G
 2AW7 0.226 0.354     897_C   898_G   899_C   900_A   901_A   902_G
 3V2F 0.226 0.355     955_C   956_G   957_A   959_A   960_A   962_G
 3V2F 0.227 0.381     629_G   630_G   631_A   632_A   633_A   634_C
 4A1C 0.229 0.452      86_G    87_G    88_G    89_G    90_A    91_C
 2AW7 0.230 0.412    1012_A  1013_G  1014_A  1015_G  1016_A  1017_U
 4FAW 0.230 0.473     274_G   275_G   276_A   277_A   278_A   279_C
 3U5H 0.231 0.384     732_C   733_G   734_C   735_A   736_A   737_G
 3P22 0.231 0.330      17_C    18_G    19_A    20_A    21_A    22_G
 2XXA 0.232 0.358      47_C    48_G    49_G    50_A    51_A    52_G
 1S72 0.233 0.303    1793_C  1794_G  1795_G  1796_A  1797_A  1799_G
 1FJG 0.233 0.445     862_C   863_U   864_A   865_A   866_C   867_G
 3U5H 0.234 0.444     844_G   845_G   846_A   847_A   848_A   849_C
 2QBG 0.234 0.401     629_G   630_G   631_A   632_A   633_A   634_C
 3CUN 0.234 0.371       7_C     8_G     9_A    10_A    11_A    12_G
 3GX5 0.237 0.446      73_G    74_G    75_A    76_A    77_A    78_C
 1U6B 0.239 0.427      23_G    24_G    25_A    26_A    27_A    28_C
 1U9S 0.239 0.400     204_G   205_G   206_C   207_A   208_A   209_C
 1S72 0.239 0.437     252_C   253_U   254_C   255_A   256_C   257_G
 1GID 0.241 0.483     149_G   150_G   151_A   152_A   153_A   154_C
 4A1B 0.241 0.286     732_C   733_G   734_A   735_A   736_A   737_G
 2Y9B 0.243 0.404     812_U   813_G   814_A   815_A   816_A   817_A
 1GID 0.244 0.483     149_G   150_G   151_A   152_A   153_A   154_C
 3U5H 0.244 0.453      88_G    89_G    90_U    91_G    92_A    93_C
 3U5H 0.246 0.466    2164_A  2165_G  2166_A  2167_A  2168_A  2170_U
 1S72 0.247 0.314    2411_C  2412_G  2413_A  2414_A  2415_A  2416_G
 3T4B 0.247 0.543       9_G    10_G    11_A    12_A    13_A    14_C
 2NZ4 0.253 0.419     108_G   109_G   110_U   111_G   112_A   113_C
 3U5H 0.254 0.531    2220_A  2221_G  2222_A  2223_A  2224_A  2225_U
 1S72 0.256 0.461     690_G   691_G   692_A   693_A   694_A   695_C
 1FJG 0.257 0.497     158_G   159_G   160_A   161_A   162_A   163_C
 1S72 0.259 0.429    1628_G  1629_G  1630_A  1631_A  1632_A  1633_C
 4A1B 0.259 0.467     869_G   870_G   871_A   872_A   873_A   874_C
 2Y9B 0.260 0.381     850_G   851_G   852_U   853_A   854_A   855_C
 3E5C 0.261 0.456      18_G    19_G    20_A    21_A    22_A    23_C
 3MOJ 0.262 0.464    2529_G  2530_G  2531_A  2532_A  2533_A  2534_C
 1X8W 0.262 0.581     149_G   150_G   151_A   152_A   153_A   154_C
 1FJG 0.264 0.332     296_U   297_G   298_A   299_G   300_A   301_G
 3Q1Q 0.268 0.461     284_G   285_G   286_U   287_A   288_A   289_C
 1NBS 0.269 0.585     204_A   205_G   206_A   207_A   208_A   209_U
 1S72 0.270 0.475    2876_G  2877_G  2878_U  2879_A  2880_A  2881_C
 1U9S 0.270 0.550      99_G   100_G   101_U   102_A   103_A   104_C
 4IOA 0.271 0.406     498_C   499_G   500_G   501_G   502_A   503_G
 1MFQ 0.272 0.469     197_G   198_G   199_A   200_A   201_A   202_C
 2QBG 0.272 0.439    2856_A  2857_G  2858_C  2859_G  2860_A  2861_U
 4BPP 0.274 0.370    1472_U  1473_G  1474_G  1475_G  1476_A  1477_A
 4IOA 0.276 0.464     966_A   967_G   968_C   970_A   971_A   973_U
 2QBG 0.277 0.375     462_C   463_G   464_U   465_G   466_A   467_G
 2OIU 0.279 0.229      59_C    60_G    61_A    62_A    63_A    64_G
 3V2F 0.279 0.374     462_C   463_G   464_U   465_G   466_A   467_G
 1X8W 0.282 0.314     322_C   323_G   324_A   325_A   326_A   327_G
 3RW6 0.282 0.473      27_G    28_G    29_A    30_A    31_A    32_C
 4IOA 0.283 0.459    2831_A  2832_G  2833_C  2834_A  2835_A  2836_U
 3IAB 0.284 0.487      78_G    79_G    80_A    81_A    82_A    83_C
 2AW7 0.286 0.570     158_G   159_G   160_A   161_A   162_A   163_C
 4A1B 0.289 0.479     582_A   583_G   584_C   585_A   586_A   587_U
 3U5H 0.291 0.407    2744_U  2745_G  2746_A  2747_A  2748_A  2749_G
 3U5H 0.292 0.379    2963_C  2964_G  2965_U  2966_G  2967_A  2968_G
 1Y0Q 0.292 0.424     101_A   102_G   103_U   104_A   105_A   106_U
 4IOA 0.294 0.439     640_C   641_G   642_A   643_A   644_A   645_G
 3U5H 0.295 0.475     357_A   358_G   359_U   360_G   361_A   362_U
 2QBG 0.300 0.446     955_U   956_G   957_C   959_A   960_A   962_G
 3U5H 0.300 0.502    1126_G  1127_G  1128_U  1129_A  1130_A  1132_C
 2NZ4 0.301 0.419     108_G   109_G   110_U   111_G   112_A   113_C
 4BPP 0.303 0.317     915_C   916_G   917_A   918_A   919_A   920_G
 1FJG 0.304 0.471    1265_G  1266_G  1267_C  1268_A  1269_A  1270_C
 2QBG 0.306 0.437    2594_C  2595_G  2596_U  2597_G  2598_A  2599_G
 3Q1Q 0.307 0.478      92_G    93_G    94_U    95_G    96_A    97_C
 3NKB 0.307 0.342      49_C    50_G    51_A    52_A    53_A    54_G
 3V2F 0.308 0.379    2594_C  2595_G  2596_U  2597_G  2598_A  2599_G
 3E5C 0.308 0.368      41_C    42_G    43_A    44_A    45_A    46_G
 4FAW 0.308 0.479      89_G    90_G    91_C    92_G    93_A    94_C
 4IOA 0.314 0.425     473_C   474_G   475_U   476_G   477_A   478_G
 1S72 0.314 0.440     576_C   577_G   578_C   579_G   580_A   581_G
 1FJG 0.316 0.419    1012_U  1013_G  1014_A  1015_A  1016_A  1017_G
 2QBG 0.318 0.400    2356_U  2357_G  2358_A  2359_C  2360_G  2361_G
 3V2F 0.320 0.452      86_G    87_G    88_C    89_G    90_A    91_C
 4A1B 0.321 0.434     356_U   357_G   358_C   359_G   360_A   361_A
 1Y0Q 0.323 0.580      21_A    22_G    23_U    24_A    25_A    26_U
 3U5H 0.324 0.377     707_U   708_G   709_A   710_A   711_A   712_G
 1S72 0.325 0.425    2629_C  2630_G  2631_U  2632_G  2633_A  2634_G
 4A1B 0.326 0.511    1658_G  1659_G  1660_U  1661_A  1662_A  1663_C
 3U5F 0.327 0.478    1296_A  1297_G  1298_U  1299_G  1300_A  1301_U
 1Y0Q 0.328 0.457     130_C   131_G   132_A   133_U   134_A   135_G
 4IOA 0.329 0.447    2353_G  2354_G  2355_A  2356_A  2357_A  2358_C
 4IOA 0.334 0.386    2573_C  2574_G  2575_U  2576_G  2577_A  2578_G
 4A1B 0.335 0.526    1153_G  1154_G  1155_U  1156_A  1157_A  1159_C
 1S72 0.335 0.448     468_U   469_G   470_U   471_G   472_A   473_A
 4A1B 0.337 0.432    2951_C  2952_G  2953_U  2954_G  2955_A  2956_G
 3SD3 0.338 0.366      58_C    59_G    60_A    61_G    62_A    63_G
 3V2F 0.338 0.463    2856_C  2857_G  2858_C  2859_G  2860_A  2861_G
 4C7O 0.344 0.306      19_C    20_G    21_G    22_A    23_A    24_G
 3V2F 0.344 0.430    1222_C  1223_G  1224_C  1225_G  1226_A  1227_G
 2HO7 0.345 0.535     113_G   114_G   115_C   116_G   117_A   118_C
 3V2F 0.348 0.357    1864_U  1865_G  1866_C  1876_A  1877_A  1878_G
 2AW7 0.353 0.421     726_C   727_G   728_A   729_A   730_G   731_G
 4IOA 0.358 0.356    1856_U  1857_G  1858_C  1859_A  1860_A  1861_G
 4BPP 0.359 0.463    1268_A  1269_G  1270_U  1271_G  1272_A  1273_U
 3U5H 0.359 0.515    1634_G  1635_G  1636_U  1637_A  1638_A  1639_C
 4IOA 0.362 0.404     146_C   147_G   148_C   149_A   150_A   151_G
 3U5F 0.362 0.378     937_C   938_G   939_A   940_A   941_A   942_G
 2AW7 0.369 0.475    1076_U  1077_G  1078_U  1079_G  1080_A  1081_A
 4IOA 0.369 0.381      88_C    89_G    90_C    91_A    92_G    93_G
 2AW7 0.376 0.474    1265_C  1266_G  1267_C  1268_G  1269_A  1270_G
 1G1X 0.381 0.364     726_C   727_G   728_A   729_A   730_G   731_G
 3Q1Q 0.385 0.498     187_G   188_G   189_C   190_A   191_A   192_C
 1X8W 0.386 0.496     234_G   235_G   236_A   237_G   238_A   240_C
 1FJG 0.389 0.442    1076_C  1077_G  1078_U  1079_G  1080_A  1081_G
 1FJG 0.395 0.443     726_C   727_G   728_A   729_A   730_G   731_G
 1Q96 0.398 0.197      13_U    14_G    15_A    16_G    17_A    18_A
 3NPN 0.419 0.496      20_C    21_G    22_A    23_A    24_A    25_G
 3U5H 0.419 0.537    1403_C  1404_G  1405_U  1406_A  1407_A  1408_G
 2OIU 0.420 0.274      28_C    29_G    30_A    31_A    32_A    33_G
 4A1B 0.428 0.517    2160_U  2161_C  2162_A  2163_A  2164_C  2165_A
 1S72 0.436 0.554    1326_U  1327_G  1328_A  1329_A  1330_A  1331_A
 1U6B 0.447 0.425     153_C   154_A   155_A   156_A   157_C   158_G
 3U5H 0.461 0.574    1544_G  1545_A  1546_A  1547_G  1548_C  1549_U
 4A1B 0.464 0.599    1429_C  1430_G  1431_U  1432_G  1433_A  1434_G
 1JID 0.468 0.542     146_G   147_G   148_G   149_A   150_G   151_C
 2AW7 0.471 0.557    1515_G  1516_G  1517_G  1518_A  1519_A  1520_C
 2QBG 0.475 0.423    1363_C  1364_G  1365_A  1366_A  1367_A  1368_G
 3V2F 0.477 0.438    1363_C  1364_G  1365_A  1366_A  1367_A  1368_G
 1FJG 0.501 0.508     522_C   523_A   524_G   525_C   526_C   527_G
 2AW7 0.530 0.599     522_C   523_A   524_G   525_C   526_C   527_G
 4IOA 0.569 0.470    1376_C  1377_G  1378_A  1379_A  1380_C  1381_G
 1FJG 0.583 0.507    1515_C  1516_G  1517_G  1518_A  1519_A  1520_G
##################### FALSE NEGATIVE #############
 1Y0Q 0.317 ---      204_G   205_G   206_A   207_A   208_A   209_C
 4KQY 0.402 ---       60_C    61_G    62_A    63_A    64_A    65_G
 3AM1 0.469 ---       32_C    33_U    34_U    35_C    36_G    37_G
 1S72 0.479 ---     1468_G  1469_C  1470_A  1471_A  1472_C  1474_C
 1MFQ 0.496 ---      146_G   147_G   148_G   149_A   150_G   151_C
 3U5H 0.523 ---     1760_A  1761_C  1762_C  1763_U  1764_U  1765_U
 3U5F 0.534 ---      154_G   155_U   156_A   157_A   158_U   160_C
 3U5F 0.540 ---     1778_G  1779_U  1780_G  1781_A  1782_A  1783_C
 1M5O 0.550 ---       74_G    75_G    76_A    77_A    78_A    79_C
 3U5F 0.556 ---     1501_C  1502_G  1503_A  1504_G  1505_A  1506_G
 2QBG 0.567 ---     1222_U  1223_G  1224_U  1225_G  1226_A  1227_G
 2AW7 0.568 ---      379_C   380_G   381_C   382_A   383_A   384_G
 4A1B 0.571 ---     2531_U  2532_G  2533_C  2534_A  2535_A  2536_A
 3U5F 0.606 ---      569_C   570_A   571_G   572_C   573_C   574_G
 4BPP 0.612 ---      563_C   564_A   565_G   566_C   567_C   568_G
 4BPP 0.625 ---     1731_G  1732_U  1733_G  1734_A  1735_A  1736_C
 4BPP 0.631 ---      359_U   360_U   361_A   362_G   363_G   364_G
 4IOA 0.635 ---     1235_C  1236_G  1237_G  1238_A  1239_A  1240_G
 2QBG 0.642 ---     1806_C  1807_G  1808_A  1809_A  1810_A  1811_G
 2QBG 0.658 ---     1868_C  1869_G  1870_C  1871_A  1872_A  1873_G
 3Q1Q 0.677 ---       29_A    30_C    31_A    32_C    33_C    34_U
##################### FALSE POSITIVE ###############
 1E8O  ---- 0.519     110_G   111_G   114_G   115_C   116_G   117_C
 1FJG  ---- 0.526     458_C   459_G   460_A   462_G   463_A   474_G
 1QA6  ---- 0.502     142_C   143_G   146_A   147_U   148_A   149_G
 1S72  ---- 0.508     493_U   494_C   495_A   496_G   498_A   499_G
 1S72  ---- 0.456    1196_C  1197_G  1200_A  1201_C  1202_A  1203_G
 1S72  ---- 0.489    1594_C  1595_G  1597_A  1598_A  1599_U  1600_G
 1S72  ---- 0.598    1916_C  1917_G  1920_C  1921_A  1922_A  1923_G
 2AW7  ---- 0.444    1165_U  1166_G  1167_A  1169_A  1170_A  1171_A
 2BTE  ---- 0.413      46_C    47_G    47_C    47_A    47_A    47_G
 2IL9  ---- 0.366    6119_C  6119_G  6119_A  6119_A  6119_A  6119_G
 2QBG  ---- 0.355     487_C   488_G   489_G   491_G   492_A   493_G
 2QBG  ---- 0.415    1092_C  1093_G  1096_A  1097_U  1098_A  1099_G
 2XLI  ---- 0.379      10_C    11_G    12_U    13_A    15_A    16_G
 2ZZM  ---- 0.380      47_C    47_G    47_U    47_A    47_G    47_G
 3CUN  ---- 0.251     107_C   108_G   109_A   110_A   111_A   112_G
 3D2V  ---- 0.571      54_G    55_G    57_A    58_A    59_U    61_C
 3DIR  ---- 0.583     124_G   125_G   126_A   127_A   129_A   130_C
 3IWN  ---- 0.494     121_C   122_G   123_A   124_A   125_A   126_G
 3RG5  ---- 0.440      47_U    47_U    47_A    47_G    47_C    47_G
 3U5H  ---- 0.491    1267_U  1268_G  1271_A  1272_C  1273_A  1274_A
 3V2F  ---- 0.490     712_G   713_G   716_A   717_G   718_A   719_C
 3V7E  ---- 0.477     105_G   106_G   107_A   108_A   109_A   110_C
 3W3S  ---- 0.397      47_C    47_G    47_C    47_A    47_A    47_G
 488D  ---- 0.462     154_C    31_G    32_U    33_A    34_A   164_G
 4A1B  ---- 0.443     486_C   487_G   490_A   491_A   492_A   493_G
 4A1C  ---- 0.514     122_U   123_G   126_A   127_A   128_A   129_A
 4AL5  ---- 0.375      10_C    11_G    12_U    13_A    15_A    16_G
 4BPP  ---- 0.533    1330_U  1331_A  1332_A  1333_A  1335_A  1336_A
 4BPP  ---- 0.403    1367_C  1368_A  1369_A  1371_A  1372_A  1373_G
 4IOA  ---- 0.509    1103_C  1104_G  1107_A  1108_U  1109_A  1110_G
TP: 198 FP: 30 FN 21 treshold 0.6


###### KTURN.results ######
##################### TRUE POSITIVE ####################
 3GX5 0.000 0.000      31_C    32_G    33_A    35_G    36_A    37_A    38_A *     17_U    18_G    19_G    20_A    21_G * 
 3V7E 0.150 0.519     231_C   232_G   233_A   235_G   236_A   237_A   238_A *    217_U   218_G   219_G   220_A   221_G * 
 3V2F 0.155 0.375    1208_C  1209_G  1210_A  1212_G  1213_A  1214_A  1215_G *   1234_U  1235_G  1236_G  1237_A  1238_G * 
 3U5H 0.220 0.472    1388_U  1389_G  1390_A  1392_G  1393_A  1394_A  1395_G *   1415_U  1416_C  1417_G  1418_A  1419_A * 
 4KQY 0.248 0.423      31_C    32_G    33_A    35_G    36_A    37_A    38_G *     17_C    18_A    19_G    20_A    21_G * 
 4AOB 0.336 0.778      31_U    32_G    33_A    35_G    36_A    37_C    38_C *     17_G    18_C    19_A    20_A    21_G * 
 1T0K 0.347 0.610      54_C    55_A    56_G    58_G    59_A    60_U    61_G *      9_C    10_G    11_G    12_A    13_G * 
 1S72 0.351 0.655      93_C    94_G    95_A    97_G    98_A    99_A   100_C *     77_G    78_G    79_G    80_A    81_G * 
 4GXY 0.352 0.613     139_C   140_G   141_A   143_G   144_A   145_U   146_C *     82_G    83_G    84_G    85_A    86_G * 
 3V2F 0.388 0.662      97_C    98_G    99_U   102_G   103_A   104_U   105_C *     81_G    82_G    83_G    84_A    85_G * 
##################### FALSE NEGATIVE ####################
 1S72 0.304  ----    1312_G  1313_A  1314_U  1316_G  1317_A  1318_A  1319_G *   1338_U  1339_G  1340_G  1341_A  1342_C * 
 4IOA 0.318  ----    1221_C  1222_G  1223_G  1225_G  1226_A  1227_A  1228_G *   1247_U  1248_G  1249_G  1250_A  1251_G * 
 2QBG 0.320  ----    1208_C  1209_U  1210_G  1212_G  1213_A  1214_A  1215_G *   1234_U  1235_G  1236_G  1237_A  1238_G * 
 4A1B 0.335  ----    1414_C  1415_C  1416_U  1418_G  1419_A  1420_A  1421_G *   1441_U  1442_G  1443_G  1444_A  1445_G * 
 4IOA 0.467  ----      96_C    97_U    98_U   100_G   101_A   102_C   103_U *     80_A    81_C    82_G    83_A    84_G * 
 4GMA 0.470  ----     143_G   144_G   145_A   147_G   148_A   149_G   150_U *     93_A    94_G    95_G    96_A    97_C * 
 3U5F 0.496  ----     910_C   911_U   912_U   914_G   915_A   916_U   917_U *    895_G   896_U   897_C   898_A   899_G * 
 1S72 0.548  ----    1026_C  1027_G  1028_U  1031_G  1032_A  1033_C  1034_G *    936_C   937_C   938_G   939_A   940_G * 
 3RW6 0.618  ----      43_C    44_A    45_A    47_G    48_A    49_C    50_G *     11_U    12_A    16_C    17_A    18_G * 
 2AW7 0.694  ----     277_C   278_G   279_A   281_G   282_A   283_U   284_C *    242_G   243_A   245_U   246_A   247_G * 
 3U5F 0.717  ----     348_U   349_U   350_U   352_A   353_A   354_C   355_G *    311_U   312_A   314_C   315_A   316_A * 
 4BPP 0.723  ----     339_C   340_A   341_G   343_C   344_A   345_C   346_G *    302_U   303_A   305_C   306_A   307_G * 
###################### FALSE POSITIVE ###################
 1S72  ---- 0.763    1312_G  1313_A  1315_G  1316_G  1317_A  1318_A  1319_G *   1338_U  1339_G  1340_G  1341_A  1342_C *  
 1S72  ---- 0.643    1601_G  1602_C  1603_A  1605_G  1606_A  1607_A  1608_G *   1587_U  1588_G  1589_G  1590_A  1593_C *  
 2OZB  ---- 0.715      28_C    29_A    30_A    32_G    33_A    34_G    35_G *     41_C    42_C    43_G    44_A    45_G *  
 3NVI  ---- 0.741      15_G    16_C    17_G    19_G    20_A    21_U    22_G *      4_C     5_U     6_G     7_A     8_C *  
 3PLA  ---- 0.640       8_U     9_U    10_G    12_G    13_A    14_U    15_G *     29_C    30_U    31_G    32_A    33_A *  
 3Q3Z  ---- 0.646      16_C    17_A    18_A    20_G    21_A    22_U    23_G *     54_U    55_U    56_G    57_A    58_G *  
 3SIU  ---- 0.650      33_C    34_A    35_A    37_G    38_A    39_G    40_C *     46_G    47_U    48_G    49_A    50_G *  
 3SIV  ---- 0.658      33_C    34_A    35_A    37_G    38_A    39_G    40_C *     46_G    47_U    48_G    49_A    50_G *  
 3UMY  ---- 0.545    2129_C  2130_U  2131_G  2133_G  2134_A  2135_A  2136_C *   2155_G  2156_G  2157_G  2158_A  2159_G *  
 3V7E  ---- 0.448      31_C    32_G    33_A    35_G    36_A    37_A    38_A *     17_U    18_G    19_G    20_A    21_G *  
 4A1B  ---- 0.781    1414_C  1415_C  1417_A  1418_G  1419_A  1420_A  1421_G *   1441_U  1442_G  1443_G  1444_A  1445_G *  
 4B5R  ---- 0.320      31_C    32_G    33_A    35_G    36_A    37_A    38_C *     17_G    18_G    19_G    20_A    21_G *  
 4BW0  ---- 0.365      16_C    17_G    18_A    20_G    21_A    22_A    23_C *      3_G     4_G     5_G     6_A     7_G *  
 4IOA  ---- 0.721    1221_C  1222_G  1224_A  1225_G  1226_A  1227_A  1228_G *   1247_U  1248_G  1249_G  1250_A  1251_G *  
 4LCK  ---- 0.715       6_C     7_G     8_A    10_G    11_A    12_G    13_A *     93_U    94_C    95_G    96_A    97_G *  
# TP: 10 FP: 15 FN 12 TRESHOLD: 0.8


###### SARCIN.results ######
##################### TRUE POSITIVE ####################
 1Q96 0.000 0.000       6_C     7_U     8_C     9_A    10_G    11_U    12_A    13_U *     18_A    19_G    20_A    21_A    22_C    23_C    24_G * 
 1JBR 0.089 0.178       6_C     7_U     8_C     9_A    10_G    11_U    12_A    13_C *     18_G    19_G    20_A    21_A    22_C    23_C    24_G * 
 3U5H 0.149 0.323    3018_C  3019_U  3020_U  3021_A  3022_G  3023_U  3024_A  3025_C *   3030_G  3031_G  3032_A  3033_A  3034_C  3035_A  3036_G * 
 4A1B 0.156 0.427      80_C    81_C    82_C    83_A    84_G    85_U    86_A    87_A *     95_U    96_G    97_A    98_A    99_C   100_A   101_G * 
 4IOA 0.182 0.507     215_G   216_U   217_U   218_A   219_G   220_U   221_A   222_G *    230_C   231_G   232_A   233_A   234_C   235_C   236_C * 
 3V2F 0.185 0.384     201_C   202_U   203_C   204_A   205_G   206_U   207_A   208_C *    188_G   189_G   190_A   191_A   192_C   193_U   194_G * 
 2QBG 0.192 0.440     201_C   202_U   203_A   204_A   205_G   206_U   207_A   208_C *    188_G   189_G   190_A   191_A   192_C   193_U   194_G * 
 1S72 0.201 0.394     171_C   172_U   173_C   174_A   175_G   176_U   177_A   178_U *    158_A   159_G   160_A   161_A   162_C   163_U   164_G * 
 4IOA 0.201 0.418     178_C   179_U   180_C   181_A   182_G   183_U   184_A   185_C *    165_G   166_G   167_A   168_A   169_C   170_U   171_G * 
 4A1C 0.212 0.511      71_G    72_U    73_U    74_A    75_G    76_U    77_A    78_C *     98_G    99_G   100_A   101_A   102_G   103_U   104_C * 
 3V2F 0.270 0.531    1262_A  1263_U  1264_G  1265_A  1266_G  1267_U  1268_A  1269_A *   2011_U  2012_G  2013_A  2014_A  2015_A  2016_U  2017_U * 
 3U5H 0.271 0.482      72_A    74_C    75_G    76_A    77_G    78_U    79_A    80_G *    100_C   101_G   102_A   103_A   104_A   105_C   106_U * 
 2QBG 0.287 0.539    1262_A  1263_U  1264_A  1265_A  1266_G  1267_U  1268_A  1269_A *   2011_U  2012_G  2013_A  2014_A  2015_A  2016_U  2017_U * 
##################### FALSE NEGATIVE ####################
 4A1B 0.195  ----    3007_G  3008_U  3009_U  3010_A  3011_G  3012_U  3013_A  3014_C *   3019_G  3020_G  3021_A  3022_A  3023_C  3024_A  3025_C * 
 3U5H 0.271  ----      82_C    83_U    84_U    85_A    86_G    87_U    88_A    89_A *     97_U    98_G    99_A   100_A   101_G   102_C   103_G * 
 4IOA 0.348  ----    1275_A  1276_U  1277_G  1278_A  1279_G  1280_U  1281_A  1282_A *   1994_U  1995_G  1996_A  1997_A  1998_A  1999_U  2000_U * 
###################### FALSE POSITIVE ###################
 1S72  ---- 0.510     209_G   210_U   211_U   212_A   213_G   214_U   215_A   216_A *    224_U   225_G   226_A   227_A   228_C   229_G   230_C *  
 1S72  ---- 0.481    2688_U  2689_A  2690_U  2691_A  2692_G  2693_U  2694_A  2695_C *   2700_G  2701_G  2702_A  2703_A  2704_C  2705_U  2706_A *  
 1S72  ---- 0.536      74_G    75_G    76_G    77_A    78_G    79_U    80_A    81_C *    101_G   102_G   103_A   104_A   105_A   106_C   107_C *  
 2QBG  ---- 0.450     238_C   239_C   240_C   241_A   242_G   243_U   244_A   245_G *    253_C   254_G   255_A   256_A   257_C   258_G   259_G *  
 3DVZ  ---- 0.504    2651_C  2652_C  2653_U  2654_A  2655_G  2656_U  2657_A  2658_C *   2663_G  2664_G  2665_A  2666_C  2667_C  2668_G  2669_G *  
 3V2F  ---- 0.427     238_C   239_U   240_G   241_A   242_G   243_U   244_A   245_G *    253_C   254_G   255_A   256_A   257_A   258_G   259_G *  
 4IOA  ---- 0.531    2630_C  2631_C  2632_U  2633_A  2634_G  2635_U  2636_A  2637_C *   2642_G  2643_G  2644_A  2645_C  2646_C  2647_G  2648_G *  
# TP: 13 FP: 7 FN 3 TRESHOLD: 0.55


###### tloop.results ######
###############  TRUE POSITIVE ##################
 3RG5 0.000 0.000      53_G    54_U    55_U    56_C    57_A    58_A    61_C
 3ADD 0.079 0.156      53_G    54_U    55_U    56_C    57_A    58_A    61_C
 2ZUF 0.087 0.160     953_G   954_U   955_U   956_C   957_A   958_A   961_C
 3ADC 0.093 0.250      53_G    54_U    55_U    56_C    57_A    58_A    61_C
 1J1U 0.093 0.127     554_G   555_U   556_U   557_C   558_A   559_A   562_C
 4MGN 0.096 0.149      52_G    53_U    54_U    55_C    56_G    57_A    60_C
 4AQ7 0.097 0.206      53_G    54_U    55_U    56_C    57_A    58_A    61_C
 3W3S 0.100 0.192      53_G    54_U    55_U    56_C    57_G    58_A    61_C
 2DU3 0.112 0.181     952_G   953_U   954_U   955_C   956_G   957_A   960_C
 2BTE 0.117 0.196      53_G    54_U    55_U    56_C    57_A    58_A    61_C
 2ZZM 0.117 0.253      53_G    54_U    55_U    56_C    57_A    58_A    61_C
 1QU2 0.124 0.189      53_G    54_U    55_U    56_C    57_A    58_A    61_C
 2CSX 0.129 0.231      53_G    54_U    55_U    56_C    57_G    58_A    61_C
 2CV1 0.132 0.177     553_G   554_U   555_U   556_C   557_G   558_A   561_C
 4FAW 0.133 0.336      30_G    31_U    32_G    33_A    34_G    35_A    38_C
 4LCK 0.134 0.193      52_G    53_U    54_U    55_C    56_G    57_A    60_C
 1QRS 0.137 0.197      53_G    54_U    55_U    56_C    57_G    58_A    61_C
 4GCW 0.141 0.172      53_G    54_U    55_U    56_C    57_G    58_A    61_C
 4MGM 0.144 0.204      52_G    53_U    54_U    55_C    56_G    57_A    60_C
 3AM1 0.151 0.207      59_G    60_U    61_U    62_C    63_G    64_A    67_C
 2AZX 0.151 0.226     553_G   554_U   555_U   556_C   557_G   558_A   561_C
 1WZ2 0.154 0.251     965_G   966_U   967_U   968_C   969_G   970_A   973_C
 4A1B 0.155 0.347    1488_A  1489_U  1490_G  1491_A  1492_G  1493_A  1496_U
 2BTE 0.157 0.196      53_G    54_U    55_U    56_C    57_A    58_A    61_C
 3AL0 0.165 0.268      53_G    54_U    55_U    56_C    57_G    58_A    61_C
 2ZM5 0.165 0.264      53_G    54_U    55_U    56_C    57_G    58_A    61_C
 4FRN 0.166 0.318      28_G    29_U    30_G    31_U    32_A    33_A    36_C
 3EPH 0.168 0.281      53_G    54_U    55_U    56_C    57_G    58_A    61_C
 1U0B 0.178 0.253      53_G    54_U    55_U    56_C    57_G    58_A    61_C
 4GXY 0.181 0.348      49_G    50_U    51_G    52_C    53_A    54_A    57_C
 2ZZN 0.182 0.180      53_G    54_U    55_U    56_C    57_A    58_A    61_C
 3TUP 0.186 0.340      53_G    54_U    55_U    56_C    57_G    58_A    61_C
 2D6F 0.189 0.245     953_G   954_U   955_U   956_C   957_G   958_A   961_C
 3A2K 0.191 0.321      54_G    55_U    56_U    57_C    58_G    59_A    62_C
 2DER 0.192 0.242      53_G    54_U    55_U    56_C    57_G    58_A    61_C
 2DU6 0.195 0.376     952_G   953_U   954_U   955_C   956_G   957_A   960_C
 3AMU 0.198 0.518      53_G    54_U    55_U    56_C    57_G    58_A    61_C
 2NRE 0.202 0.392      53_G    54_U    55_U    56_C    57_A    58_A    61_C
 3F4G 0.206 0.359      68_G    69_U    70_G    71_A    72_A    73_A    76_C
 1S72 0.208 0.351    1387_G  1388_U  1389_G  1390_A  1391_G  1392_A  1395_C
 1GAX 0.213 0.255     952_G   953_U   954_U   955_C   956_A   957_A   960_C
 3F4G 0.214 0.360      17_G    18_U    19_G    20_A    21_A    22_A    25_C
 3ICQ 0.216 0.312      53_G    54_U    55_U    56_C    57_G    58_A    61_C
 3V2F 0.221 0.367    1281_G  1282_U  1283_G  1284_A  1285_G  1286_A  1289_C
 2NR0 0.222 0.351      53_G    54_U    55_U    56_C    57_A    58_A    61_C
 4IOA 0.223 0.340    1294_G  1295_U  1296_G  1297_A  1298_G  1299_A  1302_C
 4FRG 0.224 0.379      28_G    29_U    30_G    31_A    32_A    33_A    36_C
 2QBG 0.226 0.399    1281_G  1282_U  1283_G  1284_A  1285_A  1286_A  1289_C
 3U5H 0.232 0.418    1462_A  1463_U  1464_G  1465_A  1466_G  1467_A  1470_U
 3WFS 0.235 0.300      53_G    54_U    55_U    56_C    57_G    58_A    61_C
 4GMA 0.298 0.486      58_G    59_U    60_G    61_A    62_G    63_A    66_C
 1J2B 0.308 0.583     954_G   955_U   956_U   957_C   958_A   959_A   962_C
 3VJR 0.339 0.516      13_G    14_U    15_U    16_C    17_G    18_A    21_C
 3VJR 0.349 0.516      13_G    14_U    15_U    16_C    17_G    18_A    21_C
 1J2B 0.358 0.583     954_G   955_U   956_U   957_C   958_A   959_A   962_C
 3OVA 0.441 0.557      12_G    13_U    14_U    15_C    16_A    17_A    20_C
 2DR8 0.448 0.576      12_G    13_U    14_U    15_C    16_G    17_A    20_C
##################### FALSE NEGATIVE #############
 2QBG 0.222 ---      566_U   567_U   568_U   569_U   570_G   571_U   575_A
 3U5H 0.270 ---      640_U   641_C   642_U   643_U   644_G   645_A   649_A
 4A1B 0.277 ---      664_U   665_C   666_U   667_U   668_G   669_A   673_A
 3V2F 0.337 ---      566_U   567_A   568_U   569_U   570_G   571_A   575_A
 4IOA 0.342 ---      575_U   576_A   577_U   578_U   579_G   580_A   584_A
 2AKE 0.399 ---       53_G    54_U    55_U    56_C    57_G    58_A    61_C
 2ZNI 0.445 ---       53_G    54_U    55_G    56_A    57_A    58_A    61_C
 3OUY 0.459 ---       12_G    13_U    14_U    15_C    16_A    17_A    20_C
 3Q1Q 0.480 ---       63_G    64_U    65_U    66_C    67_G    68_A    71_C
##################### FALSE POSITIVE ###############
 1FJG  ---- 0.565     259_G   260_G   261_U   262_A   263_A   265_G   267_C
 1NBS  ---- 0.576     118_C   119_U   120_U   121_U   122_A   124_A   125_G
 1S72  ---- 0.528     312_U   313_U   314_G   315_G   316_A   317_A   319_A
 1S72  ---- 0.447    1274_A  1275_C  1276_U  1277_C  1278_A  1281_C  1282_U
 1U9S  ---- 0.594     181_G   182_G   183_U   184_A   185_A   187_A   189_C
 2A64  ---- 0.440      69_C    70_U    71_G    72_A    73_G    74_A    76_G
 2AZX  ---- 0.567     531_A   532_C   533_U   534_C   535_C   538_A   539_U
 2QBG  ---- 0.422     305_C   306_U   307_G   308_G   309_A   310_A   312_G
 2QBG  ---- 0.577    1949_G  1950_G  1951_U  1952_A  1953_A  1956_U  1957_C
 3CUN  ---- 0.546      69_G    70_U    71_U    72_C    73_G    76_U    77_C
 3CUN  ---- 0.594     169_G   170_U   171_U   172_C   173_G   176_U   177_C
 3DHS  ---- 0.420      69_C    70_U    71_G    72_A    73_G    74_A    76_G
 3U5F  ---- 0.573     330_G   331_A   332_U   333_A   334_G   336_G   338_C
 3U5H  ---- 0.537     194_U   195_U   196_G   197_G   198_A   199_A   201_A
 3U5H  ---- 0.578    1861_G  1862_U  1863_G  1864_A  1865_A  1868_G  1869_C
 3V2F  ---- 0.546     305_U   306_U   307_G   308_G   309_G   310_A   312_G
 4IOA  ---- 0.440     316_C   317_U   318_G   319_G   320_A   321_A   323_G
TP: 57 FP: 17 FN 9 treshold 0.6


###### TSHEAR.results ######
##################### TRUE POSITIVE ####################
 3V2F 0.000 0.000    1856_G  1857_G  1858_G  1859_A  1860_G *   1882_C  1883_G  1884_A  1885_A  1886_C * 
 4IOA 0.163 0.444    1848_U  1849_G  1850_G  1851_A  1852_G *   1865_C  1866_G  1867_A  1868_A  1869_A * 
 3U5H 0.194 0.401    1806_A  1807_G  1808_G  1809_A  1810_A *   1645_U  1646_G  1647_A  1648_A  1649_U * 
 2A64 0.211 0.506     347_C   348_G   349_G   350_A   351_G *    378_C   379_G   380_A   381_A   382_G * 
 4BPP 0.233 0.434    1649_U  1650_G  1651_G  1652_A  1653_C *   1672_G  1673_A  1674_A  1675_A  1676_A * 
 4FAW 0.239 0.498     113_G   114_G   115_A   116_C   117_G *     70_C    71_U    72_A    73_A    74_C * 
 2A64 0.264 0.543     297_C   298_G   299_G   300_A   301_G *    284_C   285_G   286_A   287_A   288_G * 
 3DHS 0.270 0.663     297_C   298_G   299_G   300_A   301_G *    284_C   285_G   286_A   287_A   288_G * 
 3IWN 0.275 0.532      31_G    32_G    33_A    34_C    35_G *     12_C    13_A    14_A    15_A    16_C * 
 2QBG 0.299 0.562    1736_U  1737_G  1738_G  1739_A  1740_G *   1720_U  1721_G  1722_A  1723_G  1724_G * 
 4A1B 0.302 0.580    3189_G  3190_A  3191_G  3192_C  3193_G *   3217_U  3218_U  3219_A  3220_A  3221_C * 
 1S72 0.326 0.679    2501_G  2502_C  2503_A  2504_A  2505_G *   2515_C  2516_G  2517_A  2518_C  2519_C * 
 1S72 0.355 0.609     815_U   816_G   817_G   818_A   819_A *    794_U   795_G   796_A   797_A   798_G * 
 2QBG 0.357 0.588     724_U   725_G   726_G   727_A   728_G *    703_U   704_G   705_A   706_A   707_G * 
 1U6B 0.361 0.766      84_G    85_C    86_A    87_A    88_C *     56_G    57_A    58_A    59_A    60_C * 
 3UCZ 0.365 0.921      41_G    42_G    43_A    44_C    45_G *     22_C    23_A    24_A    25_A    26_C * 
 3U5F 0.367 0.936    1678_A  1679_G  1680_G  1681_A  1682_U *   1719_A  1720_G  1721_A  1722_A  1723_U * 
 3V2F 0.368 0.640     724_U   725_G   726_G   727_A   728_G *    703_U   704_G   705_A   706_A   707_G * 
 4A1B 0.383 0.762    2823_C  2824_C  2825_A  2826_A  2827_G *   2837_C  2838_G  2839_A  2840_C  2841_G * 
 3U5H 0.389 0.641     855_U   856_G   857_G   858_A   859_G *    834_U   835_G   836_A   837_A   838_G * 
 2QBG 0.391 0.747    2466_C  2467_C  2468_A  2469_A  2470_G *   2480_C  2481_G  2482_A  2483_C  2484_G * 
 3V2F 0.406 0.771    2466_C  2467_C  2468_G  2469_A  2470_G *   2480_C  2481_G  2482_G  2483_C  2484_G * 
 4IOA 0.406 0.785    2445_C  2446_C  2447_G  2448_A  2449_G *   2459_C  2460_G  2461_G  2462_C  2463_G * 
 2AW7 0.425 0.803    1272_G  1273_C  1274_A  1275_A  1276_G *   1259_C  1260_G  1261_A  1262_C  1263_C * 
##################### FALSE NEGATIVE ####################
 3U5H 0.467  ----    2835_U  2836_C  2837_A  2838_A  2839_G *   2849_C  2850_G  2851_A  2852_C  2853_A * 
 2QBG 0.518  ----     618_G   619_G   620_G   621_A   622_G *    606_U   607_U   608_A   609_A   610_C * 
 1S72 0.521  ----     679_G   680_G   681_G   682_A   683_G *    663_C   664_U   665_A   666_A   667_C * 
 4BPP 0.534  ----     509_G   510_A   511_A   512_C   513_A *    525_U   526_U   527_A   528_G   529_C * 
 3V2F 0.535  ----     618_C   619_G   620_G   621_A   622_G *    606_U   607_U   608_A   609_A   610_G * 
 2QWY 0.535  ----      16_C    17_G    18_U    19_A    20_U *     46_A    47_A    48_A    49_A    50_G * 
 4IOA 0.654  ----     629_C   630_G   631_G   632_A   633_G *    616_U   617_U   618_A   619_A   620_G * 
###################### FALSE POSITIVE ###################
 1FEU  ---- 0.904      75_G    76_G    77_U    78_A    79_G *     97_C    98_G    99_A   100_G   101_A *  NOFLANK
 1FJG  ---- 0.571    1303_C  1304_G  1305_G  1306_A  1307_U *   1330_U  1331_G  1332_A  1333_A  1334_G *  NOFLANK
 1FJG  ---- 0.833    1480_G  1481_U  1482_G  1483_A  1484_C *   1416_G  1417_G  1418_A  1419_G  1420_C *  
 1GID  ---- 0.887     204_C   205_U   206_A   207_A   208_C *    112_G   113_A   114_A   115_A   116_G *  
 1S72  ---- 0.710      22_U    23_G    24_G    25_A    26_U *    517_U   518_G   519_A   520_A   521_A *  NOFLANK
 1SA9  ---- 0.880     110_G   111_C   112_G   113_A   114_G *    103_C   104_G   105_A   106_G   107_C *  
 1SA9  ---- 0.925     210_G   211_C   212_G   213_A   214_G *    203_C   204_G   205_A   206_G   207_C *  
 2ANN  ---- 0.799       5_C     6_G     7_G     8_A     9_U *     17_C    18_C    19_A    20_A    21_G *  NOFLANK
 2AW7  ---- 0.652    1303_C  1304_G  1305_G  1306_A  1307_U *   1330_U  1331_G  1332_A  1333_A  1334_G *  NOFLANK
 2AW7  ---- 0.693    1430_A  1431_A  1432_G  1433_A  1434_A *   1466_C  1467_C  1468_A  1469_C  1470_U *  NOFLANK
 2QBG  ---- 0.930      75_G    76_G    77_U    78_A    79_G *     97_C    98_G    99_A   100_G   101_A *  NOFLANK
 2QBG  ---- 0.728      25_U    26_G    27_G    28_A    29_U *    511_U   512_G   513_A   514_A   515_A *  NOFLANK
 2QBG  ---- 0.787     553_G   554_U   555_G   556_A   557_C *    536_G   537_G   538_A   539_G   540_C *  
 2QBG  ---- 0.894    1882_U  1883_U  1884_G  1885_A  1886_U *   1856_U  1857_G  1858_A  1859_U  1860_G *  NOFLANK
 2QBG  ---- 0.847    2349_G  2350_C  2351_G  2352_A  2353_G *   2364_C  2365_G  2366_A  2367_G  2368_C *  
 354D  ---- 0.928      75_G    76_G    77_U    78_A    79_G *     97_C    98_G    99_A   100_G   101_A *  NOFLANK
 3D0U  ---- 0.843      15_C    16_C    17_G    18_A    19_G *     67_C    68_G    69_A    70_G    71_G *  
 3DHS  ---- 0.729     347_C   348_G   349_G   350_A   351_G *    378_C   379_G   380_A   381_A   382_G *  
 3FTF  ---- 0.793    1515_G  1516_G  1517_G  1518_A  1519_A *   1516_G  1517_G  1518_A  1519_A  1520_C *  NOFLANK
 3FTM  ---- 0.946      45_G    46_U    47_G    48_A    49_G *     -1_C     1_G     2_G     3_A     4_A *  NOFLANK
 3IWN  ---- 0.656     131_G   132_G   133_A   134_C   135_G *    112_C   113_A   114_A   115_A   116_C *  
 3U5F  ---- 0.911     185_U   186_C   187_G   188_A   189_C *    196_G   197_A   198_A   199_G   200_A *  
 3U5F  ---- 0.699    1540_G  1541_G  1542_G  1543_A  1544_U *   1567_U  1568_C  1569_A  1570_A  1571_C *  NOFLANK
 3U5F  ---- 0.809    1728_A  1729_C  1730_A  1731_A  1732_A *   1669_U  1670_G  1671_A  1672_G  1673_G *  NOFLANK
 3U5H  ---- 0.648     768_C   769_G   770_G   771_A   772_U *    759_U   760_G   761_A   762_U   763_G *  NOFLANK
 3U5H  ---- 0.752      14_C    15_G    16_G    17_A    18_U *    405_U   406_G   407_A   408_A   409_A *  NOFLANK
 3V2F  ---- 0.743      25_U    26_G    27_G    28_A    29_U *    511_U   512_G   513_A   514_A   515_A *  NOFLANK
 3V2F  ---- 0.817    2349_G  2350_C  2351_G  2352_A  2353_G *   2364_C  2365_G  2366_A  2367_G  2368_C *  
 3V2F  ---- 0.950      75_G    76_G    77_U    78_A    79_C *     98_G    99_G   100_A   101_G   102_A *  NOFLANK
 4A1B  ---- 0.943     253_G   254_G   255_G   256_A   257_G *    162_C   163_A   164_A   165_C   166_C *  
 4A1B  ---- 0.903     498_A   499_U   500_G   501_A   502_G *    475_C   476_A   477_G   478_A   479_G *  NOFLANK
 4A1B  ---- 0.947     570_C   571_U   572_G   573_A   574_G *    594_C   595_A   596_A   597_A   598_A *  NOFLANK
 4A1B  ---- 0.791     764_U   765_A   766_G   767_C   768_A *    751_C   752_C   753_A   754_A   755_G *  NOFLANK
 4A1B  ---- 0.918     782_U   783_U   784_G   785_A   786_G *    794_C   795_G   796_A   797_A   798_G *  
 4A1B  ---- 0.716     880_U   881_G   882_G   883_A   884_A *    859_U   860_G   861_A   862_A   863_G *  
 4A1B  ---- 0.598    1832_G  1833_G  1834_G  1835_A  1836_G *   1669_G  1670_A  1671_A  1672_A  1673_C *  NOFLANK
 4BPP  ---- 0.509    1512_G  1513_G  1514_G  1515_A  1516_U *   1539_U  1540_G  1541_A  1542_A  1543_C *  NOFLANK
 4BPP  ---- 0.852    1681_G  1682_U  1683_A  1684_A  1685_A *   1640_U  1641_G  1642_A  1643_A  1644_C *  
 4FAW  ---- 0.817     171_A   172_U   173_G   174_A   175_G *    190_C   191_A   192_A   193_A   194_G *  NOFLANK
 4FAW  ---- 0.701     323_C   324_G   325_G   326_A   327_A *    290_A   291_G   292_A   293_A   294_G *  NOFLANK
 4GMA  ---- 0.608     139_U   140_G   141_G   142_A   143_G *     97_C    98_G    99_A   100_A   101_G *  
 4IOA  ---- 0.735      25_U    26_G    27_G    28_A    29_U *    521_U   522_G   523_A   524_A   525_A *  NOFLANK
 4IOA  ---- 0.795     737_C   738_G   739_G   740_A   741_G *    716_U   717_G   718_A   719_A   720_A *  NOFLANK
 4IOA  ---- 0.912    1529_C  1530_U  1531_C  1532_A  1533_G *   1491_C  1492_A  1493_A  1494_G  1495_G *  
 4IOA  ---- 0.828    2328_G  2329_C  2330_G  2331_A  2332_G *   2343_C  2344_G  2345_A  2346_G  2347_C *  
 4IOA  ---- 0.903      77_G    78_A    79_U    80_A    81_C *    100_G   101_A   102_A   103_A   104_A *  NOFLANK
# TP: 24 FP: 18 FN 7 TRESHOLD: 0.95
